# Supplementary material for: The Infectivity and Pathogenicity Characteristics of a Recombinant Porcine Epidemic Diarrhea Virus, CHFJFQ
Source: Viruses. 2025 Mar 12;17(3):401. doi: 10.3390/v17030401 (PMC11945473; doi:10.3390/v17030401)
Supplement: Supplementary file 1 [file viruses-17-00401-s001.zip]

Archive with 1 entries (1 files):
- viruses-3488364-supplementary.pdf
